# Supplementary material for: N6-methyladenosine regulators-related immune genes enable predict graft loss and discriminate T-cell mediate rejection in kidney transplantation biopsies for cause
Source: Front Immunol. 2022 Nov 22;13:1039013. doi: 10.3389/fimmu.2022.1039013 (PMC9722771; doi:10.3389/fimmu.2022.1039013)
Supplement: Supplementary 1 — Gene enrichment analysis of m6A-related immune genes. (A) Bubble plot of GO analysis. (B) Bubble plot of KEGG analysis. [file DataSheet_1.zip › Supplementary 4.XLS]

Compound name	Mechanism of action	Cmap score
RO-15-4513	GABA benzodiazepine site receptor inverse agonist	-99.93
fenoldopam	Dopamine receptor agonist	-99.93
practolol	Adrenergic receptor antagonist	-99.93
safinamide	Dopamine uptake inhibitor	-99.89
dextromethorphan	Glutamate receptor antagonist	-99.89
PD-168077	Dopamine receptor agonist	-99.86
MRS-1754	Adenosine receptor antagonist	-99.86
amisulpride	Dopamine receptor antagonist	-99.86
DPN	Estrogen receptor agonist	-99.75
brinzolamide	Carbonic anhydrase inhibitor	-99.72
melperone	Serotonin receptor antagonist	-99.71
MRS-1220	Adenosine receptor antagonist	-99.65
nitrazepam	Benzodiazepine receptor agonist	-99.58
phensuximide	Succinimide antiepileptic	-99.54
W-9	Calmodulin antagonist	-99.51
danoprevir	HCV inhibitor	-99.51
acetyl-geranyl-cysteine	Isoprenylated protein methylation inhibitor	-99.49
valproic-acid	HDAC inhibitor	-99.47
mecillinam	Bacterial cell wall synthesis inhibitor	-99.45
rhodomyrtoxin	Cytotoxic agent	-99.42
tyrphostin-AG-18	EGFR inhibitor	-99.4
cholic-acid	Bile acid	-99.38
EMF-bca1-57	caspase inhibitor	-99.37
BRD-K88742110	HDAC inhibitor	-99.37
CITCO	CAR agonist	-99.31
acetyl-geranygeranyl-cysteine	Inhibitor of methyl esterification of geranylgeranylated proteins	-99.3
ARC-239	Adrenergic receptor antagonist	-99.3
androstenol	GABA receptor modulator	-99.3
PIT	Purinergic receptor antagonist	-99.26
QW-BI-011	Histone lysine methyltransferase inhibitor	-99.22
n-arachidonyl-GABA	cannabinoid receptor agonist	-99.08
TTNPB	Retinoid receptor agonist	-99.05
fluprostenol	Prostanoid receptor agonist	-99.01
FPL-64176	Calcium channel activator	-99
RO-19-4605	GABA benzodiazepine site receptor inverse agonist	-98.98
desoxypeganine	Acetylcholinesterase inhibitor	-98.98
trimethobenzamide	Histamine receptor antagonist	-98.77
isoxicam	Cyclooxygenase inhibitor	-98.75
toremifene	Estrogen receptor antagonist	-98.73
phylloquinone	Vitamin K	-98.66
actarit	Interleukin receptor agonist	-98.6
ebelactone-b	Lipase inhibitor	-98.51
FG-7142	GABA benzodiazepine site receptor inverse agonist	-98.34
erastin	Ion channel antagonist	-98.31
avrainvillamide-analog-5	nucleophosmin inhibitor	-98.24
STO-609	Calmodulin antagonist	-98.24
scoulerine	Adrenergic receptor antagonist	-98.2
aminolevulinic-acid	Oxidizing agent	-98.13
W-5	Calmodulin antagonist	-98.11
YK-4279	Apoptosis stimulant	-98.1
quinine	Hemozoin biocrystallization inhibitor	-98.06
LY-2183240	FAAH inhibitor	-98.06
CNQX	Glutamate receptor antagonist	-98.03
lapatinib	EGFR inhibitor	-97.97
diclofenamide	Carbonic anhydrase inhibitor	-97.94
buspirone	Serotonin receptor agonist	-97.92
nocodazole	Tubulin inhibitor	-97.82
SCH-28080	ATPase inhibitor	-97.74
hydrastine	Tyrosine hydroxylase inhibitor	-97.72
fursultiamine	Vitamin B	-97.72
fluoropyruvate	Pyruvate dehydrogenase kinase inhibitor	-97.71
equilin	Estrogen receptor agonist	-97.64
cefazolin	Bacterial cell wall synthesis inhibitor	-97.62
VU-0400071-3	Glutamate receptor modulator	-97.57
alpha-estradiol	Estrogen receptor agonist	-97.57
etodolac	Cyclooxygenase inhibitor	-97.54
ponalrestat	Aldose reductase inhibitor	-97.48
calcitriol	Vitamin D receptor agonist	-97.46
benidipine	Calcium channel blocker	-97.46
aniracetam	Glutamate receptor agonist	-97.29
PF-543	Sphingosine kinase inhibitor	-97.25
4-hydroxy-2-nonenal	Cytotoxic lipid peroxidation product	-97.22
quinidine	Sodium channel blocker	-97.22
PKCbeta-inhibitor	PKC inhibitor	-97.17
VX-222	HCV inhibitor	-97.16
orlistat	Lipase inhibitor	-97.11
fillalbin	Increases arterial blood pressure	-97.09
estradiol	Contraceptive agent	-97.05
GW-7647	PPAR receptor agonist	-96.98
avrainvillamide-analog-1	nucleophosmin inhibitor	-96.97
raltegravir	HIV integrase inhibitor	-96.93
fenpiverinium	Acetylcholine receptor antagonist	-96.91
epoxycholesterol	LXR agonist	-96.89
cyproterone	Androgen receptor antagonist	-96.86
esomeprazole	ATPase inhibitor	-96.76
dopamine	Dopamine receptor agonist	-96.74
enalaprilat	ACE inhibitor	-96.73
econazole	Bacterial cell wall synthesis inhibitor	-96.72
flumazenil	Benzodiazepine receptor antagonist	-96.71
loteprednol	Glucocorticoid receptor agonist	-96.65
epigallocatechin	Nitric oxide synthase inhibitor	-96.38
cinchonine	P-glycoprotein inhibitor	-96.38
MBCQ	Phosphodiesterase inhibitor	-96.34
lysylphenylalanyl-tyrosine	Heparin activation inhibitor	-96.32
warfarin	Vitamin K antagonist	-96.27
rifapentine	RNA polymerase inhibitor	-96.16
bucladesine	Adenosine receptor agonist	-96.11
KU-55933	ATM kinase inhibitor	-96.08
scopolamine	Acetylcholine receptor antagonist	-95.9
n-(3-acetamidophenyl)-3-chlorobenzamide	Glutamate receptor antagonist	-95.86
methyllycaconitine	Acetylcholine receptor antagonist	-95.86
diphencyprone	Immunostimulant	-95.84
mesna	Antioxidant	-95.77
sulforaphane	Antineoplastic	-95.67
mammea-a	other antibiotic	-95.62
GW-311616	Leukocyte elastase inhibitor	-95.61
XMD-1150	Leucine rich repeat kinase inhibitor	-95.59
SB-525334	TGF beta receptor inhibitor	-95.43
HDAC3-selective	HDAC inhibitor	-95.39
palmitoylethanolamide	Cannabinoid receptor agonist	-95.28
WAY-629	Serotonin receptor agonist	-95.26
betamethasone	Glucocorticoid receptor agonist	-95.24
KF-38789	P-selectin inhibitor	-95.21
gedunin	HSP inhibitor	-95.19
VU-0365114-2	M5 modulator	-95.14
